# Supplementary material for: The asymmetry of female meiosis reduces the frequency of inheritance of unpaired chromosomes
Source: eLife. 2015 Apr 7;4:e06056. doi: 10.7554/eLife.06056 (PMC4412107; doi:10.7554/eLife.06056)
Supplement: Supplementary file 2. — Z-stack of XC FISH on XXX wild-type metaphase plate in meiosis I. 16-bit 3-channel TIFF can be opened using FIJI or basic ImageJ (http://fiji.sc/Downloads). Data shown are a z-stack acquired with 300 nm steps through a meiosis I metaphase spindle. Chromosomes are shown in blue (DAPI), tubulin antibodies label the spindle in green, and the XC FISH probe labels X chromosomes (2 present) in red. Channels can be split for individual analysis using the channel splitter (Image > Colors > Split channels) or can be hidden using the channels tool (Image > Colors > Channels tool). DOI: http://dx.doi.org/10.7554/eLife.06056.015 [file elife-06056-supp2.zip]

Archive with 3 entries (2 files):
- elife-06056-supp2-v2-download (2).tif
- __MACOSX/
- __MACOSX/._elife-06056-supp2-v2-download (2).tif
